# Supplementary material for: A combined opposite targeting of p110δ PI3K and RhoA abrogates skin cancer
Source: Commun Biol. 2024 Jan 5;7:26. doi: 10.1038/s42003-023-05639-8 (PMC10770346; doi:10.1038/s42003-023-05639-8)
Supplement: Supplementary file 4 — Supplementary Data 1 [file 42003_2023_5639_MOESM4_ESM.xlsx]

## Sheet: Figure 1
Figure 1a							Figure 1b
	Tumour volume (mm3) on:										F4/80+ / Hem+
WT	Day 10	Day 14	Day 16	Day 19	Day 22					fields/section	WT	dD910A/D910A
1	12.312	192.374	512.489	790.944	1151.07				Section 1	1	0.486421	0.0725895
2	17.6345	284.868	630.656	1229.09	1709.01					2	0.61721	0.146138
3	20.2957	241.115	689.739	1654.72	1772.77					3	0.682605	0.182912
4	15.8603	315.7	662.167	1329.24	1836.54					4	0.660807	0.170654
5	14.0862	223.205	551.878	978.721	1390.18					5	0.530017	0.0971056
6	19.0538	268.599	650.35	1335.5	1788.71					6	0.652088	0.165751
7	13.1991	322.14	532.183	916.129	1469.89					7	0.508219	0.0848475
8	8.76367	186.765	524.305	603.167	911.948					8	0.399228	0.0235574
Mean	15.1506	254.346	594.221	1104.69	1503.77				Section 2	1	0.406986	0.0699802
SD	3.82048	48.795	71.1421	342.905	337.028					2	0.537776	0.143528
SE	1.35074	17.2516	25.1525	121.235	119.158					3	0.60317	0.180302
										4	0.581372	0.168044
										5	0.450583	0.0944963
	Tumour volume (mm3) on:									6	0.572653	0.163141
dD910A/D910A	Day 10	Day 14	Day 16	Day 19	Day 22					7	0.428784	0.0822383
1	2.29279	22.5415	167.381	288.63	770.121					8	0.319793	0.0209481
2	10.5993	109.521	261.343	623.748	885.793				Section 3	1	0.34157	0.0470718
3	18.6684	194.016	352.62	853.543	925.632					2	0.47236	0.12062
4	11.7859	121.947	274.766	671.622	660.04					3	0.537755	0.157394
5	5.85272	59.8186	207.65	432.252	593.642					4	0.428763	0.145136
6	12.4979	129.403	282.82	700.346	819.395					5	0.385167	0.0715878
7	4.66608	47.3929	194.227	384.378	553.803					6	0.507237	0.140233
8	1.10615	10.1158	127.111	145.008	328.05					7	0.363369	0.0593298
Mean	8.43366	86.8445	233.49	512.441	692.06					8	0.367728	0.0617814
SD	5.96963	62.5099	72.7041	238.242	198.827			Mean			0.493403	0.111224
SE	2.11058	22.1006	25.7048	84.2313	70.2961			SD			0.106468	0.0513648
								SE			0.0217326	0.0104848
Figure 1c							Figure 1d
	Tumour volume (mm3) on:										F4/80+ / Hem+
Vehicle	Day 10	Day 14	Day 16	Day 19	Day 22					fields/section	Vehicle	IC87114
1	5.65168	162.637	402.022	610.838	951.47				Section 1	1	0.37157	0.0270718
2	7.97416	225.131	490.189	1010.48	1425.41					2	0.50236	0.10062
3	9.1354	256.379	534.273	1398.71	1750.4					3	0.567755	0.137394
4	8.74832	245.963	513.7	1101.83	1533.74					4	0.545956	0.125136
5	6.42584	183.469	431.411	782.115	1154.59					5	0.415167	0.0515878
6	8.59349	241.797	504.884	1067.58	1493.12					6	0.537237	0.120233
7	6.03876	173.053	416.716	725.023	1127.51					7	0.393369	0.0393298
8	4.10336	120.974	410.839	439.562	748.351					8	0.284377	0.0417814
9	9.52248	266.794	548.967	1238.85	1696.24				Section 2	1	0.446986	0.0999802
Mean	7.35483	208.466	472.556	930.555	1320.09					2	0.577776	0.173528
SD	1.86402	47.2894	53.0807	309.23	334.11					3	0.584315	0.210302
SE	0.62134	15.7631	17.6936	103.077	111.37					4	0.534179	0.198044
										5	0.490583	0.124496
										6	0.591727	0.193141
	Tumour volume (mm3) on:									7	0.468784	0.112238
IC87114	Day 10	Day 14	Day 16	Day 19	Day 22					8	0.359793	0.0509481
1	4.7075	66.9	161.545	236.028	322.828				Section 3	1	0.386421	0.0270718
2	7.007	103.111	209.733	504.789	728.341					2	0.51721	0.10062
3	9.2408	138.287	256.544	689.083	969.456					3	0.582605	0.137394
4	7.5326	111.388	220.747	543.183	542.024					4	0.473614	0.125136
5	5.693	82.419	182.197	351.211	487.225					5	0.430017	0.0515878
6	7.3355	108.284	216.617	566.22	673.542					6	0.552088	0.120233
7	5.3645	77.246	175.313	312.817	454.346					7	0.408219	0.0393298
8	4.379	61.727	140.893	120.844	268.029					8	0.412579	0.0417814
9	8.321	123.803	123.803	658.367	658.367			Mean			0.476445	0.102041
Mean	6.6201	97.0184	187.488	442.505	567.129			SD			0.0852103	0.0564384
SD	1.65258	26.0238	37.2859	191.068	228.979			SE			0.0173935	0.0115204
SE	0.550861	8.67459	12.4286	63.6894	76.3262
Figure 1e							Figure 1f
	pAkt/tubulin							pAkt/tubulin
	WT	dD910A/D910A						Vehicle	IC87114
1	0.554034	0.14412					1	0.447133	0.139432
2	0.690434	0.29662					2	0.548333	0.169932
3	0.727634	0.39912					3	0.575933	0.190432
4	0.647034	0.31662					4	0.516133	0.173932
5	0.498234	0.24662					5	0.405733	0.159932
6	0.627814	0.29162					6	0.501873	0.168932
7	0.544734	0.20912					7	0.440233	0.152432
8	0.519934	0.23662					8	0.421833	0.157932
Mean	0.601231	0.267558					Mean	0.482151	0.16412
SD	0.0839868	0.076706					SD	0.0623128	0.0153412
SE	0.0296938	0.0271197					SE	0.0220309	0.00542394

## Sheet: Figure 2
Figure 2a														Figure 2b
	Tumour volume (mm3) on:							Tumour volume (mm3) on:							Tumor Mass (gr)
WT	Day 10	Day 14	Day 16	Day 19	Day 22		WT+siRNA	Day 10	Day 14	Day 16	Day 19	Day 22			WT	WT+siRNA	dD910A/D910A	dD910A/D910A+siRNA
1	16.312	208.374	466.082	837.031	1296.87		1	1.55831	3.4787	249.626	440.446	745.86		1	4.50416	1.56114	1.44615	0.202622
2	21.6345	300.868	584.249	1205.06	1750.09		2	6.77953	80.5181	343.588	740.564	1136.81		2	5.58889	3.25821	2.67027	0.776707
3	24.2957	347.115	643.333	1562.57	2060.86		3	14.8487	132.706	434.866	946.36	1404.89		3	5.88473	4.39886	3.00412	1.07742
4	23.4086	331.7	615.76	1289.18	1853.68		4	8.67816	100.399	365.065	783.438	1192.66		4	5.24375	3.48078	2.28078	0.995406
5	18.0862	239.205	505.471	994.756	1491.11		5	2.03297	30.8153	289.896	569.068	913.41		5	4.06041	2.70179	0.945374	0.229959
6	23.0538	325.533	611.034	1247.12	1801.88		6	8.67816	100.399	361.844	809.163	1226.17		6	5.0909	3.20257	2.10829	0.722033
7	17.1991	223.789	485.776	942.181	1555.85		7	0.846326	18.3895	276.472	526.194	857.56		7	4.43021	2.28448	1.36269	0.202622
8	12.7637	146.711	477.899	679.306	1102.64		8	1.32098	20.8747	209.357	311.825	578.31		8	4.23298	2.59051	1.14012	0.12061
Mean	19.5942	265.412	548.7	1094.65	1614.12		Mean	5.59289	60.9476	316.339	640.882	1006.96		Mean	4.87951	2.93479	1.86972	0.540922
SD	4.10967	66.8055	71.9805	283.933	314.302		SD	5.01207	48.215	73.1149	213.36	277.934		SD	0.66791	0.853611	0.753737	0.393707
SE	1.45299	23.6193	25.4489	100.385	111.122		SE	1.77203	17.0466	25.85	75.4342	98.2647		SE	0.236142	0.301797	0.266486	0.139196
	Tumour volume (mm3) on:							Tumour volume (mm3) on:
dD910A/D910A	Day 10	Day 14	Day 16	Day 19	Day 22		dD910A/D910A+siRNA	Day 10	Day 14	Day 16	Day 19	Day 22
1	1.47943	70.0255	176.96	286.717	446.443		1	2.4705	3.68575	22.5283	27.4348	49.2241
2	8.59928	101.064	218.264	555.479	795.036		2	4.77	11.7048	50.1363	99.789	232.737
3	12.1592	116.583	238.916	816.562	1034.07		3	7.0038	29.8812	76.9555	133.657	341.852
4	10.9726	111.41	229.279	616.91	874.715		4	5.2956	15.9816	56.4467	115.184	148.42
5	3.85272	80.3715	190.728	401.901	595.84		5	3.456	1.01275	34.3603	38.211	123.621
6	10.4979	109.34	227.627	607.696	862.763		6	5.2956	15.9816	55.5001	124.42	207.938
7	2.66608	75.1985	183.844	363.506	627.712		7	3.1275	0.47815	30.4163	22.8165	108.742
8	0.767449	49.3335	181.091	171.534	297.046		8	2.142	0.21085	10.6963	33.9005	24.4251
Mean	6.37433	89.1656	205.839	477.538	691.703		Mean	4.19513	9.86706	42.1299	74.4266	154.62
SD	4.66093	22.4177	25.16	209.132	244.902		SD	1.66977	10.5337	21.4826	48.0145	103.623
SE	1.64789	7.92584	8.89539	73.9392	86.586		SE	0.590354	3.72424	7.59526	16.9757	36.6363
Figure 2c
	Tumour volume (mm3) on:								Tumour volume (mm3) on:								Tumour volume (mm3) on:
WT	Day 0	Day 2	Day 10	Day 17	Day 22	Day 27		WT+siRNA	Day 0	Day 2	Day 10	Day 17	Day 22	Day 27		dD910A/D910A+siRNA	Day 0	Day 2	Day 10	Day 17	Day 22	Day 27
1	0	1.63918	60.9753	487.613	1137.93	1706		1	0	1.3214	125.622	126.045	678.528	924.965		1	0	0.7	31.6756	41.04	62.5919	100.171
2	0	3.96166	187.112	553.835	1649.48	2252.56		2	0	2.2	168.359	204.979	918.367	1737.36		2	0	1.45	47.3309	57.5457	206.936	248.542
3	0	5.1229	233.363	618.166	2000.27	2627.34		3	0	2.73575	184.029	268.126	1082.83	1853.41		3	0	1.825	53.0712	73.5799	321.068	350.283
4	0	4.73582	203.931	568.972	1766.41	2377.48		4	0	2.5786	174.057	223.021	973.187	1923.04		4	0	1.7	49.4183	61.3185	260.645	282.456
5	0	2.41334	103.021	515.994	1357.17	1940.24		5	0	1.6357	139.867	159.874	781.316	1273.13		5	0	0.95	36.8941	48.1139	72.6624	163.759
6	0	4.58099	215.703	566.701	1748.87	2358.75		6	0	2.51574	178.046	220.315	964.964	1895.19		6	0	1.65	50.8795	60.7526	252.589	277.369
7	0	2.02626	81.9981	506.534	1386.4	1971.47		7	0	1.47855	132.745	148.598	795.021	1319.55		7	0	0.825	34.2848	45.7559	86.0898	172.237
Mean	0	3.49716	155.158	545.402	1578.07	2176.26		Mean	0	2.06653	157.532	192.994	884.888	1560.95		Mean	0	1.3	43.3649	55.4438	180.369	227.831
SD	0	1.3287	70.855	44.8887	296.44	316.722		SD	0	0.536687	24.0065	49.9777	138.983	388.388		SD	0	0.429077	8.79408	11.1884	105.295	85.9792
SE	0	0.5022	26.7807	16.9663	112.044	119.71		SE	0	0.202849	9.07359	18.8898	52.5306	146.797		SE	0	0.162176	3.32385	4.22882	39.7979	32.4971
Figure 2d
	Tumour volume (mm3) on:							Tumour volume (mm3) on:							Tumour volume (mm3) on:
WT	Day 10	Day 14	Day 18	Day 21	Day 24		WT+siRNA	Day 10	Day 14	Day 18	Day 21	Day 24		dD910A/D910A+siRNA	Day 10	Day 14	Day 18	Day 21	Day 24
1	27.7043	152.602	361.724	795.661	1553.11		1	30.3008	54.5619	159.221	416.75	1069.65		1	22.9571	68.2448	43.3272	17.4659	65.3726
2	50.9291	215.096	449.891	1300.31	2167.05		2	41.4993	99.1162	212.76	709.868	1464.44		2	36.5552	83.3776	189.726	229.569	468.849
3	62.5415	246.343	482.219	1790.54	2588.04		3	47.0986	121.393	232.391	892.765	1735.15		3	43.3542	90.944	210.355	314.411	491.444
4	58.6707	235.928	461.647	1415.66	2307.38		4	45.2322	113.968	219.899	776.867	1554.67		4	41.0879	88.4218	216.345	278.05	514.038
5	35.4459	173.433	391.113	1011.94	1816.23		5	34.0337	69.4133	177.068	542.372	1238.85		5	27.4898	73.2891	56.6362	108.367	146.068
6	57.1224	231.761	469.876	1398.35	2286.33		6	44.4856	110.997	224.896	766.817	1541.14		6	40.1814	87.413	201.705	270.778	481.76
7	31.5751	163.018	376.419	939.846	1851.31		7	32.1673	61.9876	168.145	500.498	1261.4		7	25.2235	70.767	23.3636	78.0669	146.068
Mean	46.2841	202.597	427.556	1236.04	2081.35		Mean	39.2596	90.2053	199.197	657.991	1409.33		Mean	33.8356	80.351	134.494	185.244	330.514
SD	14.3516	35.7532	49.5261	342.074	355.77		SD	6.92001	25.4896	30.0745	173.279	228.773		SD	8.40282	8.65749	88.2662	115.56	199.972
SE	5.42438	13.5135	18.7191	129.292	134.469		SE	2.61552	9.63416	11.3671	65.4932	86.4679		SE	3.17597	3.27222	33.3615	43.6775	75.5822

## Sheet: Figure 3
Figure 3a							Figure 3b
			BrdU+/Hem+								Tunel+/Hem+
		fields/section	WT+siRNA	dD910A/D910A+siRNA						fields/section	WT+siRNA	dD910A/D910A+siRNA
	Section 1	1	0.169426	0.0664134					Section 1	1	0.00608307	0.0247467
		2	0.237778	0.0874781						2	0.0127599	0.0328467
		3	0.271954	0.0980105						3	0.0160983	0.0368967
		4	0.260562	0.0944997						4	0.0149855	0.0355467
		5	0.19221	0.073435						5	0.00830868	0.0274467
		6	0.256005	0.0930954						6	0.0145404	0.0350067
		7	0.180818	0.0699242						7	0.00719588	0.0260967
		8	0.123858	0.0706264						8	0.00163183	0.0263667
	Section 2	1	0.198457	0.0326798					Section 2	1	0.009229	0.022721
		2	0.244063	0.103514						2	0.0126904	0.0278306
		3	0.246343	0.138931						3	0.0128635	0.0303854
		4	0.247103	0.127125						4	0.0115366	0.0295338
		5	0.213659	0.0562911						5	0.0103828	0.0244242
		6	0.248928	0.122403						6	0.0130596	0.0291931
		7	0.206058	0.0444854						7	0.0098059	0.0235726
		8	0.168052	0.134415						8	0.00692142	0.0193146
	Section 3	1	0.157712	0.0586122					Section 3	1	0.00698798	0.0182331
		2	0.202286	0.101606						2	0.0131532	0.0249677
		3	0.224572	0.123103						3	0.0162357	0.028335
		4	0.217143	0.115938						4	0.0152082	0.0272125
		5	0.17257	0.0729436						5	0.00904304	0.0204779
		6	0.214172	0.113071						6	0.0147972	0.0267636
		7	0.165141	0.0657779						7	0.00801551	0.0193555
		8	0.166627	0.067211						8	0.00822101	0.01958
Mean			0.207729	0.0888163				Mean			0.0108231	0.0265356
SD			0.0390416	0.0294625				SD			0.00375084	0.00522802
SE			0.00796934	0.006014				SE			0.000765637	0.00106716
Figure 3c
		colonies/ml blood
		WT+siRNA	dD910A/D910A+siRNA
	1	88.7741	19.1917
	2	95.4258	24.9428
	3	97.2399	28.8083
	4	93.3094	25.6971
	5	86.053	23.0572
	6	92.3721	24.7542
	7	88.3206	21.643
	8	87.1112	22.6801
	Mean	91.0758	23.8468
	SD	4.09568	2.89277
	SE	1.44804	1.02275

## Sheet: Figure 4
Figure 4a
	Tumour volume (mm3) on:							Tumour volume (mm3) on:							Tumour volume (mm3) on:
WT	Day 12	Day 17	Day 19	Day 22	Day 24		WT+siRNA	Day 12	Day 17	Day 19	Day 22	Day 24		dD910A/D910A+siRNA	Day 12	Day 17	Day 19	Day 22	Day 24
1	207.332	346.416	615.022	778.301	890.939		1	216.399	283.451	324.292	522.91	623.028		1	171.781	205.949	249.771	174.223	186.354
2	286.615	502.146	812.622	1062.59	1155.78		2	294.247	444.372	736.319	844.716	837.784		2	308.553	257.755	332.332	372.187	371.472
3	326.257	580.011	911.422	1338.76	1337.39		3	414.558	553.383	894.066	973.439	985.045		3	376.938	283.659	373.613	564.495	498.409
4	313.043	554.056	865.315	1127.57	1216.32		4	322.556	485.9	830.496	890.688	868.463		4	354.143	275.024	354.349	417.436	413.784
5	233.76	398.326	680.888	900.14	1004.44		5	223.476	340.552	500.875	660.827	715.066		5	217.372	223.218	277.292	259.065	265.69
6	307.758	543.674	857.411	1117.83	1229.94		6	311.94	474.479	816.369	918.272	886.871		6	345.025	271.57	351.046	417.436	407.437
7	220.546	372.371	647.955	859.527	993.093		7	205.783	314.597	442.014	614.855	684.387		7	194.576	214.583	263.531	230.784	265.69
8	154.476	242.596	634.782	656.462	777.434		8	212.861	319.788	147.709	384.993	530.989		8	158.104	171.412	258.027	89.3817	107.019
Mean	256.223	442.449	753.177	980.148	1075.67		Mean	275.227	402.065	586.517	726.338	766.454		Mean	265.811	237.896	307.495	315.626	314.482
SD	61.2178	112.478	120.366	221.216	190.286		SD	73.8856	99.4503	272.269	211.64	152.675		SD	89.5359	37.4179	50.2915	154.663	130.82
SE	21.6438	39.7671	42.5559	78.2116	67.2762		SE	26.1225	35.161	96.2618	74.8261	53.9786		SE	29.8453	13.2292	17.7807	54.6815	46.2519
Figure 4b							Figure 4c
	Tumor Mass (gr)							colonies/ml blood
	WT+siRNA	dD910A/D910A+siRNA						WT+siRNA	dD910A/D910A+siRNA
1	3.03543	0.341347					1	134.354	2.88235
2	4.2347	1.20988					2	177.61	6.47059
3	4.56177	1.79365					3	189.407	8.88235
4	3.85311	1.32379					4	163.846	6.94118
5	2.54482	0.925117					5	116.658	5.29412
6	3.68412	1.18141					6	157.751	6.35294
7	2.95366	0.711543					7	131.404	4.41176
8	2.73561	0.868164					8	123.539	5.05882
Mean	3.4504	1.04436					Mean	149.321	5.78676
SD	0.738437	0.436865					SD	26.6346	1.80485
SE	0.261077	0.154455					SE	9.41675	0.63811
Figure 4d
	Tumour volume (mm3) on:							Tumour volume (mm3) on:							Tumour volume (mm3) on:
WT	Day 10	Day 13	Day 17	Day 20	Day 23		WT+siRNA	Day 10	Day 13	Day 17	Day 20	Day 23		dD910A/D910A+siRNA	Day 10	Day 13	Day 17	Day 20	Day 23
1	22.312	222.374	602.489	615.944	876.066		1	1.60343	142.015	240.804	218.63	354.448		1	5.036	71.073	20.429	11.0275	47.828
2	27.6345	314.868	720.656	1159.09	1539.01		2	8.72328	216.569	321.343	553.748	819.234		2	7.007	84.111	88.733	174.789	186.421
3	30.2957	299.452	700.961	1258.41	1560.6		3	12.2832	204.143	307.92	615.027	860.401		3	7.9925	90.63	122.885	240.294	281.456
1	29.4086	345.7	752.167	1187.02	1690.54		1	11.0966	241.42	342.82	570.983	843.138		1	7.664	88.457	106.947	212.22	218.099
2	24.0862	253.205	641.878	814.581	1160.18		2	3.97672	166.866	267.65	341.187	553.642		2	5.693	75.419	43.197	81.211	107.225
3	29.0538	339.533	747.44	1283.24	1595.83		3	10.6219	236.45	339.598	630.346	836.498		3	7.5326	87.5878	104.215	183.211	193.549
Mean	27.1318	295.855	694.265	1053.05	1403.71		Mean	8.05085	201.244	303.356	488.32	711.227		Mean	6.82085	82.8796	81.0678	150.459	172.43
SD	3.21396	44.6938	60.148	272.867	316.169		SD	4.29929	39.4634	40.995	168.357	209.349		SD	1.19018	7.18698	40.3094	86.9319	82.9355
SE	1.31209	18.2462	24.5553	111.397	129.076		SE	1.75518	16.1109	16.7361	68.7315	85.4665		SE	0.485889	2.93407	16.4563	35.4898	33.8583

## Sheet: Figure 5
Figure 5a
	3hrs			24hrs			48hrs			72hrs
	A431	C8	C10	A431	C8	C10	A431	C8	C10	A431	C8	C10
Exp1	0.1723	0.1929	0.1728	0.3101	0.143	0.1379	0.8071	0.331	0.2717	1.37132	0.525488	0.390571
	0.1567	0.1991	0.1647	0.3021	0.1589	0.194	0.7957	0.3991	0.3146	1.42088	0.60582	0.486669
	0.1636	0.2087	0.1673	0.2861	0.1739	0.1863	0.8546	0.4413	0.3114	1.44566	0.645986	0.534718
Exp2	0.1559	0.1954	0.1622	0.2549	0.1449	0.1406	0.8101	0.3937	0.2658	1.4374	0.632597	0.518702
	0.148938	0.167014	0.158888	0.246038	0.130309	0.113474	0.772008	0.312518	0.246371	1.38784	0.552265	0.422604
	0.168718	0.215031	0.170681	0.309431	0.167608	0.190313	0.839308	0.430654	0.313127	1.4341	0.627242	0.512296
Exp3	0.178608	0.239039	0.176577	0.341128	0.186257	0.228732	0.872958	0.489721	0.346505	1.37958	0.538877	0.406588
	0.175312	0.231036	0.174612	0.330562	0.180041	0.215926	0.861742	0.470032	0.335379	1.33827	0.471934	0.326506
	0.155532	0.183019	0.162819	0.267169	0.142742	0.139087	0.794442	0.351896	0.268623	1.45392	0.659374	0.550735
Mean	0.163956	0.203471	0.167842	0.29417	0.158629	0.171815	0.823106	0.402213	0.297056	1.40766	0.584398	0.461043
SD	0.0103085	0.0227191	0.00614596	0.0330378	0.0194385	0.0400452	0.0350738	0.0615673	0.0347902	0.0397806	0.0644743	0.0771283
SE	0.00343616	0.00757304	0.00204865	0.0110126	0.0064795	0.0133484	0.0116913	0.0205224	0.0115967	0.0132602	0.0214914	0.0257094
Figure 5b
	Tumour volume (mm3) on:							Tumour volume (mm3) on:							Tumour volume (mm3) on:
WT	Day 10	Day 13	Day 15	Day 17	Day 20		WT+siRNA	Day 10	Day 13	Day 15	Day 17	Day 20		dD910A/D910A+siRNA	Day 10	Day 13	Day 15	Day 17	Day 20
1	101.358	264.409	477.566	804.71	973.154		1	73.6877	121.456	313.506	442.678	598.317		1	63.8447	76.0275	77.6518	81.3411	125.453
2	160.362	421.364	725.407	1088.16	1346.66		2	180.01	314.633	500.376	733.028	985.668		2	142.333	208.08	235.845	205.31	217.306
3	189.864	499.841	849.327	1363.52	1575.03		3	283.294	502.291	681.908	932.125	1361.95		3	181.577	274.107	314.942	325.736	280.291
4	180.03	473.682	791.498	1152.95	1432.03		4	204.312	358.788	543.09	774.506	1074.21		4	168.496	252.098	278.03	233.645	238.301
5	121.026	316.727	560.18	926.19	1133.23		5	119.254	204.247	393.593	567.114	764.325		5	90.0075	120.045	130.383	134.47	164.819
6	176.097	463.218	781.584	1143.23	1408.55		6	204.312	346.646	531.343	799.394	1049.86		6	163.263	243.295	245.337	229.395	238.301
7	111.192	290.568	518.873	885.696	1165.24		7	104.065	176.65	366.897	525.635	708.989		7	76.9261	98.0363	104.017	116.761	155.634
8	62.022	159.773	502.35	683.23	813.082		8	58.4988	93.8597	233.418	318.242	542.981		8	11.5192	62.8222	93.4711	28.2118	86.0879
9	199.699	526	890.634	1250.14	1560.09		9	240.765	425.02	607.16	898.942	1207.01		9	194.659	296.116	341.307	276.149	269.793
Mean	144.628	361.198	650.848	1005.96	1230.87		Mean	153.429	264.821	445.516	636.59	885.787		Mean	121.403	166.814	184.96	169.359	188.274
SD	47.3568	118.908	150.97	220.563	255.983		SD	77.2054	139.193	144.947	206.416	279.105		SD	62.9947	86.5117	93.509	96.4637	65.8129
SE	15.7856	42.0403	53.3759	77.9809	90.5038		SE	27.2962	49.2122	51.2464	72.979	98.6786		SE	20.9982	30.5865	33.0604	34.1051	23.2684
Figure 5c
colonies/ml blood
	WT+siRNA	dD910A/D910A+siRNA
1	12.8394	0.696
2	19.3514	0.94
3	21.1274	1.104
4	17.2794	0.972
5	10.1754	0.86
6	16.3618	0.932
7	12.3954	0.8
8	11.2114	0.844
Mean	15.0927	0.8935
SD	4.00969	0.12273
SE	1.41764	0.0433915

## Sheet: Figure 6
Figure 6b								Figure 6c
			F4/80+ / Hem+								ATX+ / Hem+
		fields/section	Control	WT+siRNA	dD910A/D910A+siRNA					fields/section	Control	WT+siRNA	dD910A/D910A+siRNA
	Section 1	1	0.292576	0.573614	0.121622				Section 1	1	0.441048	0.776291	0.212162
		2	0.33288	0.464179	0.179012					2	0.345109	0.589552	0.177469
		3	0.341379	0.428763	0.0961039					3	0.508621	0.522849	0.25974
		4	0.348837	0.666667	0.204301					4	0.483721	0.719577	0.333333
		5	0.381356	0.401907	0.179931					5	0.483051	0.546322	0.181661
		6	0.295107	0.498462	0.101493					6	0.313456	0.612308	0.198507
		7	0.269615	0.422753	0.143339					7	0.249643	0.574438	0.205734
		8	0.274125	0.319596	0.115138					8	0.289342	0.44844	0.176217
	Section 2	1	0.29373	0.421472	0.114606				Section 2	1	0.327668	0.549635	0.182325
		2	0.337796	0.529909	0.162512					2	0.441448	0.655469	0.244968
		3	0.359829	0.584128	0.186465					3	0.498337	0.708386	0.276289
		4	0.352485	0.566055	0.17848					4	0.479374	0.690747	0.265848
		5	0.308419	0.457618	0.130574					5	0.365595	0.584913	0.203206
		6	0.349547	0.558826	0.175287					6	0.471789	0.683692	0.261672
		7	0.301074	0.439545	0.12259					7	0.346632	0.567274	0.192765
		8	0.264352	0.34918	0.0826682					8	0.251816	0.479078	0.140563
	Section 3	1	0.351978	0.555563	0.172364				Section 3	1	0.407198	0.649021	0.270691
		2	0.396045	0.563891	0.22027					2	0.520977	0.701938	0.322893
		3	0.418078	0.580546	0.244223					3	0.577867	0.807772	0.332289
		4	0.410733	0.67777	0.236238					4	0.558904	0.790133	0.346906
		5	0.366667	0.561115	0.188332					5	0.445124	0.684299	0.312452
		6	0.407796	0.579436	0.233045					6	0.551318	0.800716	0.233105
		7	0.359323	0.558339	0.204301					7	0.426161	0.66666	0.266932
		8	0.322601	0.644459	0.140426					8	0.331345	0.578464	0.228929
Mean			0.339014	0.516825	0.163888			Mean			0.421481	0.641165	0.242777
SD			0.0450913	0.0956976	0.046807			SD			0.0972761	0.100078	0.0579171
SE			0.00920422	0.0195342	0.00955444			SE			0.0198564	0.0204284	0.0118223

## Sheet: Figure 7
Figure 7a
Left panel				Middle panel					Right panel
	RhoA/Tub (% of vehicle)				RhoA-GTP/T-RhoA(% of vehicle)					P-Akt/total Akt (% of vehicle)
	vehicle	PF-8380			vehicle	PF-8380				vehicle	PF-8380
	100	223.663			100	227.072				100	25.5911
		251.873				279.872					34.6104
		189.605				267.552					32.5059
		174.729		Mean		258.166			Mean		30.9025
		149.223		SD		22.5543			SD		3.85275
		130.841		SE		13.0217			SE		2.22439
		127.205
		268.071
Mean		189.401
SD		53.9746
SE		19.0829
Figure 7b
Left panel				Right panel
	pmol PIP2				PTEN/Tub (% of vehicle)
	vehicle	PF-8380			vehicle	PF-8380
	7.29211	48.7767			100	110.711
	14.9407	61.0594				137.558
	18.765	67.2007				77.3339
	17.4902	65.1536				111.057
	9.84164	52.8709				120.369
	16.9803	64.3347				97.1051
	8.56688	50.8238				132.656
	2.19304	40.5883				85.741
	20.0398	69.2478		Mean		109.066
Mean	12.9011	57.784		SD		21.37
SD	6.13877	9.85803		SE		7.55543
SE	2.04626	3.28601
Figure 7c
Left panel						Right panel
	P-Akt/total Akt (% of vehicle)						P-Akt/total Akt (% of vehicle)
	vehicle	PF-8380	Y27632	PF-8380+Y27632			vehicle	PF8380	VO-OHpic	PF8380+VO-OHpic
	100	51.9336	122.333	115.571				58.3718	115.013	97.7204
		37.0524	88.7279	99.4483				43.4906	81.4071	81.5978
		46.6189	110.331	109.813				53.0571	103.011	91.9623
Mean		45.2016	107.131	108.277		Mean		51.6398	99.8101	90.4268
SD		7.54115	17.0298	8.17024		SD		7.54115	17.0298	8.17024
SE		4.35389	9.83217	4.71709		SE		4.35389	9.83217	4.71709

## Sheet: Figure 8
Figure 8a
	Tumour volume (mm3) on:							Tumour volume (mm3) on:
Vehicle	Day 10	Day 14	Day 16	Day 19	Day 22		PF-8380	Day 10	Day 14	Day 16	Day 19	Day 22
1	1.63918	152.602	421.724	465.659	913.111		1	0.844864	36.6775	254.775	287.414	632.356
2	3.96166	275.096	569.891	970.305	1527.05		2	5.8308	63.2624	341.529	941.777	1420.83
3	5.1229	336.343	643.975	1460.53	1948.04		3	10.6743	89.0877	425.804	1390.48	1889.66
4	4.73582	315.928	609.403	1085.65	1667.38		4	6.97045	69.3389	361.358	1035.26	1058.56
5	2.41334	193.433	471.113	681.936	1176.23		5	2.9817	48.071	291.955	567.856	952.008
6	4.58099	307.761	598.537	1053.93	1628.79		6	6.65705	67.6679	355.905	1091.35	1314.28
7	2.02626	173.018	446.419	609.843			7	2.26942	44.2731	279.562	474.375	924.305
8	0.090862	70.9388	436.541	249.382	649.993		8	1.3577	32.8796	217.595	392.112	888.078
9	5.50998	356.759	668.67	1258.67	1877.88		9	8.67991	78.4537	391.102
Mean	3.34233	242.431	540.697	870.657	1423.56		Mean	5.14069	58.8569	324.398	772.578	1135.01
SD	1.86402	92.6914	89.6587	391.43	461.522		SD	3.39851	19.1557	67.2906	394.973	392.917
SE	0.62134	30.8971	29.8862	130.477	163.173		SE	1.13284	6.38522	22.4302	139.644	138.917
Figure 8b
	ATX expression (ATX/tubulin) on:						ATX expression (ATX/tubulin) on:
Vehicle	Day 4	Day 6	Day 9	Day 12		PF-8380	Day 4	Day 6	Day 9	Day 12
	0.119852	0.290706	0.174931	0.210449				0.479794	0.956342	1.06484
	0.231812	0.454626	0.472381	0.521879			0.444895	0.67069	1.15404	1.27572
	0.287792	0.536586	0.621106	0.60552			0.707112	0.856131	1.46668	1.51113
	0.269132	0.509266	0.551701	0.593063			0.506593	0.714323	1.2276	1.32477
	0.157172	0.345346	0.274081	0.343919			0.290649	0.561607	0.970135	1.07955
	0.261668	0.498338	0.529888	0.299429			0.489626	0.702324	1.20737	1.35419
	0.138512	0.318026	0.224506				0.252088	0.534336	0.924158	1.03051
	0.142244		0.204676	0.322564			0.202729	0.452523	0.966457	1.07563
	0.306452	0.563906	0.475356	0.699839			0.59914	0.779773
Mean	0.212737	0.4396	0.39207	0.449583		Mean	0.436604	0.639056	1.1091	1.21454
SD	0.072928	0.099512	0.179992	0.157169		SD	0.176647	0.137549	0.189278	0.176132
SE	0.0243093	0.0351828	0.0599975	0.0555677		SE	0.0624542	0.0458497	0.0669197	0.062272

## Sheet: Supplementary Figure 1
Supplementary Figure 1b				Supplementary Figure 1c
	RhoA-GTP/T-RhoA				Rac1-GTP/T-Rac1
	Control	p190RhoGAP siRNA			Control	p190RhoGAP siRNA
1	0.152541	0.283997		1	0.253928	0.167765
2	0.236141	0.558497		2	0.346328	0.285565
3	0.258941	0.742997		3	0.371528	0.441365
4	0.209541	0.594497		4	0.316928	0.315965
5	0.103141	0.468497		5	0.199328	0.209565
6	0.197761	0.549497		6	0.303908	0.277965
7	0.146841	0.400997		7	0.247628	0.152565
8	0.131641	0.450497		8	0.230828	0.194365
Mean	0.179569	0.506185		Mean	0.283801	0.25564
SD	0.0543396	0.138071		SD	0.0600596	0.0954319
SE	0.0192119	0.0488154		SE	0.0212343	0.0337403
Supplementary Figure 1d				Supplementary Figure 1e
	pmol PIP2				P-Akt/total Akt
	Control	p190RhoGAP siRNA			Control	p190RhoGAP siRNA
1	18.04	56.5882		1	0.0923414	0.0151923
2	21.04	71.9782		2	0.109501	0.0242517
3	30.04	75.9682		3	0.114181	0.0362335
4	25.54	86.7982		4	0.104041	0.0265896
5	13.54	68.1782		5	0.0822014	0.0184069
6	20.89	80.3382		6	0.101623	0.0236673
7	8.29003	53.9282		7	0.0911714	0.0140234
8	17.29	67.4182		8	0.0880514	0.017238
Mean	19.3338	70.1495		Mean	0.0978891	0.0219503
SD	6.75973	11.1904		SD	0.0111539	0.00733921
SE	2.38992	3.9564		SE	0.00394351	0.0025948

## Sheet: Supplementary Figure 2
Supplementary Figure 2a
Mice	Tumour volume (mm3) on:							Mice	Tumour volume (mm3) on:
Control	Day 10	Day 14	Day 16	Day 19	Day 22			p190RhoGAP siRNA	Day 10	Day 14	Day 16	Day 19	Day 22
1	1.63918	152.602	361.724	465.661	913.111			1	2.48079	34.1927	189.845	324.104	736.365
2	3.96166	215.096	449.891	970.308	1527.05			2	7.28728	86.1727	252.307	474.85	883
3	5.1229	246.343	493.975	1460.54	1597.22			3	11.9564	136.667	312.984	675.845	916.839
4	3.1875	231.761	473.403	1085.66	1667.38			4	7.97392	93.5984	261.23	516.724	691.246
5	2.41334	173.433	391.113	681.938	1176.23			5	4.54072	56.4698	216.614	307.354	634.848
6	4.58099	225.512	464.586	1092.86	1965.58			6	8.38591	98.0538	266.584	541.848	826.602
7	2.02626	163.018	376.419	609.846	1263.94			7	3.85408	49.0441	207.691	265.48	601.01
8	0.090862	158.851	370.541	249.385	649.993			8	1.79415	26.767	163.075	56.1102	409.256
Mean	2.87784	195.827	422.707	827.024	1345.06			Mean	6.03416	72.6207	233.791	395.289	712.396
SD	1.66708	35.1946	53.0807	394.949	429.357			SD	3.45428	37.3564	48.3307	194.921	167.025
SE	0.589401	12.4432	18.7669	139.636	151.801			SE	1.22127	13.2075	17.0875	68.9151	59.0523
Supplementary Figure 2b							Supplementary Figure 2c
			BrdU+/Hem+							Tunel+/Hem+
		fields/section	control	p190RhoGAP siRNA					fields/section	control	p190RhoGAP siRNA
	Section 1	1	0.112898	0.0564652				Section 1	1	0.0119295	0.0236587
		2	0.134431	0.0877224					2	0.0164874	0.0323063
		3	0.145197	0.103351					3	0.0187663	0.0366302
		4	0.141608	0.0981415					4	0.0180067	0.0351889
		5	0.120076	0.0668843					5	0.0134488	0.0265412
		6	0.140173	0.0960577					6	0.0177028	0.0346124
		7	0.116487	0.0616747					7	0.0126891	0.0250999
		8	0.117205	0.0627166					8	0.00889085	0.0253882
	Section 2	1	0.137537	0.0730069				Section 2	1	0.0109991	0.0168809
		2	0.162001	0.106733					2	0.014687	0.0237586
		3	0.163224	0.123595					3	0.0148714	0.0271974
		4	0.153846	0.117975					4	0.0134577	0.0260511
		5	0.145692	0.0842488					5	0.0122284	0.0191734
		6	0.16461	0.115726					6	0.0150804	0.0255926
		7	0.141615	0.0786279					7	0.0116137	0.0180271
		8	0.121229	0.0505231					8	0.00854043	0.0122957
	Section 3	1	0.0985246	0.03199				Section 3	1	0.012989	0.0304172
		2	0.116931	0.0572472					2	0.0177276	0.0402049
		3	0.126134	0.0698758					3	0.0200968	0.0450988
		4	0.123066	0.0656663					4	0.0193071	0.0434675
		5	0.10466	0.040409					5	0.0145685	0.0336798
		6	0.121839	0.0639825					6	0.0189912	0.042815
		7	0.101592	0.0361995					7	0.0137788	0.0320485
		8	0.102206	0.0370414					8	0.0139367	0.0323748
Mean			0.129699	0.0744109			Mean			0.0146165	0.0295212
SD			0.0199411	0.0270205			SD			0.00321572	0.00864428
SE			0.00407046	0.00551554			SE			0.000656406	0.00176451

[truncated: 5 more sheets: Supplementary Figure 3, Supplementary Figure 4, Supplementary Figure 5, Supplementary Figure 6, Supplementary Figure 7]
